# Supplementary material for: Metabolism-associated genome-wide epigenetic changes in bovine oocytes during early lactation
Source: Sci Rep. 2020 Feb 11;10:2345. doi: 10.1038/s41598-020-59410-8 (PMC7012839; doi:10.1038/s41598-020-59410-8)
Supplement: Supplementary file 2 — Supplemental tables 1–11. [file 41598_2020_59410_MOESM2_ESM.xlsx]

## Sheet: Supp. table 1
Metabolism-associated genome-wide epigenetic changes in bovine oocytes during early lactation
Mikhael Poirier, Dawit Tesfaye*, Tsige Hailay Hagos, Dessie Salilew Wondim, Samuel Etay, Franca Rings, Christiane Neuhoff, Karl Schellander, Michael Hoelker.
Supplemental table S1. Representation of 150 CpG windows across genome features and across DMRs found from different biological conditions. Number of total DMRs is found in parentheses in the column titles, where other values in the table between parentheses represent the ratio of DMRs found in the feature over the total number of DMRs.
Features	Global (535294)	Epp specific DMRs (84536)	Mpp specific DMRs (1142)	CH specific DMRs (2290)	Intersecting DMRs (405)
CpG Islands	48425(9.05)	15190(18.01)	162(14.19)	219(9.56)	113(27.90)
Promoters	29696(5.55)	8095(9.60)	54(4.73)	124(5.41)	23(5.68)
Transcriptional units	28237(5.28)	8337(9.88)	62(5.43)	119(5.20)	30(7.41)
Gene bodies	144738(27.04)	32990(39.11)	359(31.44)	745(32.53)	171(42.22)
Intergenic	243089(45.41)	60092(71.24)	875(76.62)	1724(75.28)	274(67.65)
LINE	292425(54.63)	65627(77.80)	942(82.49)	1976(86.29)	258(63.70)
LTR	196387(36.69)	40393(47.88)	711(62.26)	1425(62.33)	152(37.53)
SINE	314445(58.74)	73613(87.26)	1001(87.65)	2094(91.44)	300(74.07)

## Sheet: Supp. table 2
Metabolism-associated genome-wide epigenetic changes in bovine oocytes during early lactation
Mikhael Poirier, Dawit Tesfaye*, Tsige Hailay Hagos, Dessie Salilew Wondim, Samuel Etay, Franca Rings, Christiane Neuhoff, Karl Schellander, Michael Hoelker.
Supplemental table S2. Genome position of top 20 DMRs found from Epp vs Mpp pairwise comparison.
Gene symbol	Probe position	Δ Methylation (%)	Status	Overlapping CpG island	Overlapping exon
ZFP28	Chr18:64077039-64077551	-63.42	↓	+	+
LRRN5	Chr16:2185780-2186884	-59.2	↓	+	+
ITGB4	Chr19:56475217-56476048	58.17	↑	+	+
TTC7B	Chr10:103185185-103186088	-57.85	↓	+	+
PAX9	Chr21:47297087-47297648	57.78	↑	+	+
TBC1D30	Chr5:49221516-49222688	57.48	↑	+	-
COLQ	Chr1:154222779-154223725	-57.22	↓	+	-
APOA5	Chr15:27870402-27872378	-57.09	↓	+	+
LMNA	Chr3:14713931-14715243	56.4	↑	+	+
TTYH3	Chr25:41287360-41288246	-56.1	↓	+	+
PRDM1	Chr9:44358494-44359780	56.03	↑	+	+
CRYBG1	Chr9:43937179-43937875	55.98	↑	+	+
MDFIC	Chr4:53852118-53855692	55.8	↑	-	+
FBN1	Chr10:61877459-61879596	55.17	↑	+	+
COL18A1	Chr1:147038286-147039069	-54.91	↓	+	+
GRK1	Chr12:90768909-90769860	-54.63	↓	+	+
FDPS	Chr3:15361358-15362795	54.6	↑	+	+
ESPN	Chr16:47767113-47767816	54.47	↑	+	-
PRKAB1	Chr17:58007687-58009447	54.22	↑	+	+
HSF2BP	Chr1:146435387-146436351	-54.05	↓	+	+
Arrows represent Hyper(↑) and hypo(↓) methylation. + and - denote presence or absence of overlap, respectively.

## Sheet: Supp. table 3
Metabolism-associated genome-wide epigenetic changes in bovine oocytes during early lactation
Mikhael Poirier, Dawit Tesfaye*, Tsige Hailay Hagos, Dessie Salilew Wondim, Samuel Etay, Franca Rings, Christiane Neuhoff, Karl Schellander, Michael Hoelker.
Supplemental table S3. Genome position of top 20 DMRs found from Mpp vs CH pairwise comparison. Arrows represent Hyper(↑) and hypo(↓) methylation.
Gene symbol	Probe position	Δ Methylation (%)	Status	Overlapping CpG island	Overlapping exon
ZNF316	Chr25:39013931-39014396	-42.58	↓	+	+
DPH7	Chr11:105578300-105579199	25.64	↑	+	-
CHST13	Chr22:61124384-61124871	23.21	↑	+	+
OSBP	Chr15:84135149-84137876	21.41	↑	-	+
TTC7B	Chr10:103212984-103214076	20.79	↑	+	-
AGAP1	Chr3:115869755-115872729	20.45	↑	+	-
SPON2	Chr6:109224515-109225210	20.2	↑	+	+
LRP8	Chr3:93536104-93536525	-19.3	↓	+	-
OSBP	Chr15:84114728-84115425	19.1	↑	+	+
FUT7	Chr11:106202040-106202641	19.09	↑	+	+
EFEMP1	Chr11:38384797-38402126	-18.95	↓	-	-
COL14A1	Chr14:84023702-84030759	-18.72	↓	-	+
CCDC166	Chr14:2253903-2254475	-18.51	↓	+	+
SAMM50	Chr5:114924811-114928308	18.28	↑	-	+
USH2A	Chr16:20284161-20294382	17.96	↑	-	+
HIBADH	Chr4:68973235-68985038	-17.9	↓	-	-
ZFP28	Chr18:64077039-64077551	17.85	↑	+	+
SCMH1	Chr3:105705228-105716820	-17.63	↓	-	-
DOK6	Chr24:7709706-7715585	-16.97	↓	-	-
JAKMIP3	Chr26:51499042-51500800	16.88	↑	+	+
Arrows represent Hyper(↑) and hypo(↓) methylation. + and - denote presence or absence of overlap, respectively.

## Sheet: Supp. table 4
Metabolism-associated genome-wide epigenetic changes in bovine oocytes during early lactation
Mikhael Poirier, Dawit Tesfaye*, Tsige Hailay Hagos, Dessie Salilew Wondim, Samuel Etay, Franca Rings, Christiane Neuhoff, Karl Schellander, Michael Hoelker.
Supplemental table S4. Genome position of top 20 DMRs found from Epp vs CH pairwise comparison. Arrows represent Hyper(↑) and hypo(↓) methylation.
Gene symbol	Probe position	Δ Methylation (%)	Status	Overlapping CpG island	Overlapping exon
COLQ	Chr1:154222779-154223725	-61.88	↓	+	-
CRYBG1	Chr9:43937179-43937875	61.13	↑	+	+
DOCK1	Chr26:47000942-47001742	-60.45	↓	+	+
ZNF316	Chr25:39013931-39014396	-59.48	↓	+	+
P2RY8	ChrX:148802468-148804545	-59.39	↓	+	+
LRRN5	Chr16:2185780-2186884	-59.31	↓	+	+
PAX9	Chr21:47297087-47297648	59.29	↑	+	+
ESPN	Chr16:47767113-47767816	58.98	↑	+	-
TTYH3	Chr25:41287360-41288246	-58.38	↓	+	+
LMNA	Chr3:14713931-14715243	58.21	↑	+	+
DST	Chr23:3596328-3597712	58.21	↑	+	-
PRDM1	Chr9:44358494-44359780	57.86	↑	+	+
TBC1D30	Chr5:49221516-49222688	57.84	↑	+	-
ITGB4	Chr19:56475217-56476048	57.71	↑	+	+
NFATC2	Chr13:80067749-80069013	57.54	↑	+	-
PPP2R2B	Chr7:60098873-60099804	57.19	↑	+	+
MDFIC	Chr4:53852118-53855692	57.08	↑	-	+
DNAJB8	Chr22:60039879-60040464	-56.55	↓	+	+
TTC7B	Chr10:103185185-103186088	-56.28	↓	+	+
FDPS	Chr3:15361358-15362795	56.18	↑	+	+
Arrows represent Hyper(↑) and hypo(↓) methylation. + and - denote presence or absence of overlap, respectively.

## Sheet: Supp. table 5
Metabolism-associated genome-wide epigenetic changes in bovine oocytes during early lactation
Mikhael Poirier, Dawit Tesfaye*, Tsige Hailay Hagos, Dessie Salilew Wondim, Samuel Etay, Franca Rings, Christiane Neuhoff, Karl Schellander, Michael Hoelker.
Supplemental table S5. Top 20 enriched pathways from Epp vs Mpp pairwise comparison DMRs.
Pathway	Total	Hits	P value	FDR
Insulin resistance	110	83	1.37e-07	4.32e-05
Insulin secretion	85	66	4.25e-07	6.68e-05
Fatty acid metabolism	54	44	3.66e-06	0.000295
Carbon metabolism	112	81	3.76e-06	0.000295
Axon guidance	179	121	5.4e-06	0.000325
Inositol phosphate metabolism	73	56	6.31e-06	0.000325
AMPK signaling pathway	123	87	7.36e-06	0.000325
MAPK signaling pathway	292	186	8.27e-06	0.000325
Biosynthesis of amino acids	73	55	1.95e-05	0.00068
Aldosterone synthesis and secretion	96	69	2.74e-05	0.000862
Glucagon signaling pathway	99	70	5.78e-05	0.00165
Metabolic pathways	1470	815	0.000131	0.00343
Central carbon metabolism in cancer	61	45	0.000259	0.00626
Peroxisome	84	59	0.000291	0.00653
Thyroid hormone signaling pathway	113	76	0.000376	0.00662
Synaptic vesicle cycle	78	55	0.000396	0.00662
Sphingolipid signaling pathway	120	80	0.000409	0.00662
Platelet activation	120	80	0.000409	0.00662
Adrenergic signaling in cardiomyocytes	144	94	0.000413	0.00662
Focal adhesion	198	125	0.000422	0.00662
FDR = False discovery rate adjusted P-value

## Sheet: Supp. table 6
Metabolism-associated genome-wide epigenetic changes in bovine oocytes during early lactation
Mikhael Poirier, Dawit Tesfaye*, Tsige Hailay Hagos, Dessie Salilew Wondim, Samuel Etay, Franca Rings, Christiane Neuhoff, Karl Schellander, Michael Hoelker.
Supplemental table S6. Top 20 enriched pathways from Mpp vs CH pairwise comparison DMRs
Pathway	Total	Hits	P value	FDR
Focal adhesion	198	20	0.000112	0.035
Platelet activation	120	14	0.000274	0.043
ECM-receptor interaction	83	11	0.00041	0.043
Morphine addiction	92	11	0.000995	0.0692
Mucin type O-glycan biosynthesis	31	6	0.00119	0.0692
Arrhythmogenic right ventricular cardiomyopathy (ARVC)	68	9	0.00138	0.0692
Pancreatic secretion	97	11	0.00154	0.0692
Axon guidance	179	16	0.00199	0.0763
Glycosaminoglycan biosynthesis - heparan sulfate / heparin	24	5	0.00219	0.0763
Regulation of actin cytoskeleton	211	17	0.00433	0.136
Leukocyte transendothelial migration	113	11	0.00514	0.142
Proteoglycans in cancer	198	16	0.00541	0.142
Glycosaminoglycan biosynthesis - chondroitin sulfate / dermatan sulfate	20	4	0.00715	0.171
Inflammatory mediator regulation of TRP channels	103	10	0.00762	0.171
Gastric acid secretion	74	8	0.00876	0.183
Salivary secretion	93	9	0.0113	0.222
Ras signaling pathway	241	17	0.0154	0.285
Vascular smooth muscle contraction	133	11	0.0166	0.289
Adherens junction	69	7	0.0192	0.317
Dilated cardiomyopathy	89	8	0.0247	0.375
FDR = False discovery rate adjusted P-value

## Sheet: Supp. table 7
Metabolism-associated genome-wide epigenetic changes in bovine oocytes during early lactation
Mikhael Poirier, Dawit Tesfaye*, Tsige Hailay Hagos, Dessie Salilew Wondim, Samuel Etay, Franca Rings, Christiane Neuhoff, Karl Schellander, Michael Hoelker.
Supplemental table S7. Top 20 enriched pathways from Epp vs CH pairwise comparison DMRs
Pathway	Total	Hits	P value	FDR
AMPK signaling pathway	123	93	9.2e-07	0.000289
Carbon metabolism	112	85	2.06e-06	0.000324
MAPK signaling pathway	292	197	3.12e-06	0.000327
Glucagon signaling pathway	99	75	9.21e-06	0.00069
Synaptic vesicle cycle	78	61	1.1e-05	0.00069
Axon guidance	179	125	1.67e-05	0.000873
Insulin resistance	110	81	2.58e-05	0.00116
Insulin secretion	85	64	5.78e-05	0.00227
Fatty acid metabolism	54	43	0.000104	0.00363
Thyroid hormone signaling pathway	113	80	0.000268	0.00833
Focal adhesion	198	132	0.000292	0.00833
Aldosterone synthesis and secretion	96	69	0.000343	0.00841
Sphingolipid signaling pathway	120	84	0.000348	0.00841
Inositol phosphate metabolism	73	54	0.00047	0.00981
Biosynthesis of amino acids	73	54	0.00047	0.00981
Pentose phosphate pathway	28	24	0.0005	0.00981
Central carbon metabolism in cancer	61	46	0.000599	0.0107
mTOR signaling pathway	154	104	0.000619	0.0107
Adipocytokine signaling pathway	72	53	0.000648	0.0107
Bacterial invasion of epithelial cells	74	54	0.000822	0.0129
FDR = False discovery rate adjusted P-value

## Sheet: Supp. table 8
Metabolism-associated genome-wide epigenetic changes in bovine oocytes during early lactation
Mikhael Poirier, Dawit Tesfaye*, Tsige Hailay Hagos, Dessie Salilew Wondim, Samuel Etay, Franca Rings, Christiane Neuhoff, Karl Schellander, Michael Hoelker.
Supplemental table S8. Epp DMRs found in genes involved in 4 enriched pathways or more.
Gene	Probe location	Methylation level (%)			Status	Overlapping CpG island	Overlapping exon
		Epp	Mpp	CH
PFKL	Chr1:145767673-145770175	19.4214	33.6887	32.3858	↓	+	+
	Chr1:145774464-145776828	61.2143	83.7567	87.4613	↓	-	+
	Chr1:145776850-145779411	74.977	86.3022	91.9136	↓	-	+
	Chr1:145779426-145781259	66.2676	86.2547	92.1072	↓	-	+
	Chr1:145781260-145783956	66.4626	89.6343	88.7808	↓	-	+
	Chr1:145783957-145785527	64.5555	87.4488	92.2239	↓	+	+
	Chr1:145785536-145786923	70.9759	90.131	90.6722	↓	+	+
	Chr1:145786940-145789182	65.5789	82.7841	83.1469	↓	-	+
	Chr1:145789230-145791488	39.5208	75.8726	79.8515	↓	-	+
	Chr1:145791500-145794125	76.5771	91.0102	90.0733	↓	-	+
	Chr1:145794126-145796714	76.3723	88.2076	86.6341	↓	-	+
IDH1	Chr2:96954864-96961626	68.8465	50.4271	52.147	↑	+	+
PFKM	Chr5:32333489-32338204	61.4321	34.1203	33.3506	↑	-	+
ACO2	Chr5:113089283-113094947	55.354	38.5394	38.2843	↑	-	-
	Chr5:113094948-113100376	77.069	55.4481	55.5885	↑	-	-
	Chr5:113121520-113124398	79.4807	67.257	66.4271	↑	-	+
	Chr5:113127679-113130873	84.5074	65.9386	65.2386	↑	-	+
	Chr5:113130874-113133472	88.6854	71.4281	72.9255	↑	-	+
	Chr5:113136929-113138803	78.161	53.3256	54.1198	↑	-	+
ACO1	Chr8:11481878-11487141	66.1935	86.9312	87.2075	↓	-	+
PCK2	Chr10:20876501-20878643	27.8744	7.41159	6.41425	↑	+	+
PFKP	Chr13:45500574-45503606	79.6199	60.3652	60.0191	↑	-	+
	Chr13:45507277-45509440	70.6944	87.7805	87.2133	↓	-	-
	Chr13:45509441-45511316	65.1744	80.7438	75.7924	↓	-	-
	Chr13:45535916-45538816	57.0127	77.0107	80.8037	↓	-	-
	Chr13:45542581-45546149	69.097	87.8172	88.7379	↓	-	+
IDH3B	Chr13:52971134-52978988	40.3941	24.214	25.7827	↑	-	+
	Chr13:52978999-52984951	71.1053	56.9969	54.8076	↑	-	+
PCK1	Chr13:59143112-59146204	52.6156	83.4344	83.9242	↓	-	+
	Chr13:59146207-59148861	67.0492	86.0862	84.4907	↓	-	+
	Chr13:59148975-59152175	53.8993	75.7939	79.1102	↓	-	+
AKT3	Chr16:34122944-34133277	61.2435	36.6682	35.5779	↑	+	+
PIK3CD	Chr16:44681918-44684465	63.8624	88.4843	90.1135	↓	-	+
	Chr16:44687424-44693392	61.3975	74.8409	81.0402	↓	-	+
AKT2	Chr18:49929248-49931503	87.2215	74.6218	73.2379	↑	-	+
	Chr18:49931514-49934097	72.5451	47.4228	47.1268	↑	-	-
	Chr18:49937119-49939269	85.1012	73.3559	65.4932	↑	-	-
	Chr18:49939270-49941514	82.5612	64.6684	62.2679	↑	-	-
	Chr18:49941523-49944066	78.0317	59.7678	60.7396	↑	-	-
	Chr18:49944067-49948027	67.9851	49.7576	47.0671	↑	-	-
PIK3R1	Chr20:11333875-11338183	56.7505	11.5913	9.28966	↑	-	+
	Chr20:11338452-11343689	85.6921	69.5297	65.9513	↑	-	-
	Chr20:11348337-11354279	76.7574	64.3864	62.5804	↑	-	+
	Chr20:11354289-11360068	81.0609	70.0396	67.8137	↑	-	-
IDH2	Chr21:21909700-21912779	70.4242	81.6419	83.9654	↓	-	+
	Chr21:21912780-21917427	60.7966	74.5272	74.8191	↓	-	-
IDH3A	Chr21:31060474-31063708	21.0744	35.2968	35.7299	↓	+	+
PC	Chr29:45517201-45517966	76.206	92.5308	94.1395	↓	+	+
	Chr29:45538960-45541063	70.8812	45.9962	46.3638	↑	-	-
	Chr29:45558765-45562136	66.7846	54.262	52.485	↑	-	-
	Chr29:45562138-45564642	65.1638	29.5799	24.7163	↑	-	+
	Chr29:45570805-45575028	78.2685	67.7461	65.163	↑	-	-
	Chr29:45575029-45578566	78.191	62.2448	60.6065	↑	-	-
	Chr29:45606014-45608788	69.7473	52.3819	51.1141	↑	-	-
IDH3G	ChrX:39921361-39924847	63.7424	47.5837	45.1552	↑	+	+
Arrows represent Hyper(↑) and hypo(↓) methylation. + and - denote presence or absence of overlap, respectively.

## Sheet: Supp. table 9
Metabolism-associated genome-wide epigenetic changes in bovine oocytes during early lactation
Mikhael Poirier, Dawit Tesfaye*, Tsige Hailay Hagos, Dessie Salilew Wondim, Samuel Etay, Franca Rings, Christiane Neuhoff, Karl Schellander, Michael Hoelker.
Supplemental table S9. Mpp DMRs found in genes involved in 2 enriched pathways or more.
Gene	Probe location	Methylation level (%)			Status	Overlapping CpG island	Overlapping exon
		Epp	Mpp	CH
TNIK	Chr1:96945997-96956506	76.4978	88.652	73.3929	↑	-	-
SNCA	Chr6:36374217-36389051	83.0481	68.9864	79.1716	↓	-	-
PRKD2	Chr18:54228444-54232544	77.878	64.7913	77.855	↓	+	+
PDPK1	Chr25:2088443-2090204	88.2537	73.6927	84.9836	↓	-	+
PRKCB	Chr25:21921612-21928810	71.5814	83.4258	73.3395	↑	-	+
Arrows represent Hyper(↑) and hypo(↓) methylation. + and - denote presence or absence of overlap, respectively.

## Sheet: Supp. table 10
Metabolism-associated genome-wide epigenetic changes in bovine oocytes during early lactation
Mikhael Poirier, Dawit Tesfaye*, Tsige Hailay Hagos, Dessie Salilew Wondim, Samuel Etay, Franca Rings, Christiane Neuhoff, Karl Schellander, Michael Hoelker.
Supplemental table S10. CH DMRs found in genes involved in 4 enriched pathways or more.
Gene	Probe location	Methylation level (%)			Status	Overlapping CpG island	Overlapping exon
		Epp	Mpp	CH
ITGB8	Chr4:29193599-29210230	71.931	72.277	85.6094	↑	-	+
KITLG	Chr5:18373493-18381704	83.9892	82.8393	71.6904	↓	-	+
RAP1B	Chr5:45384375-45397348	76.87	77.8779	64.1263	↓	-	-
FGF6	Chr5:106160273-106164039	53.3111	63.853	75.026	↑	-	-
WNT5B	Chr5:108644032-108646126	69.7786	78.0109	90.7997	↑	-	+
	Chr5:108649355-108650714	57.155	80.605	93.424	↑	-	+
LEF1	Chr6:18447933-18451443	81.1639	78.3689	67.6649	↓	-	+
FGF5	Chr6:96736576-96745271	81.0556	75.5827	65.0301	↓	-	-
LPAR1	Chr8:102098891-102106568	79.3668	78.5636	67.1155	↓	-	-
FYN	Chr9:39128468-39141776	80.6332	76.9191	66.2213	↓	-	-
COL4A1	Chr12:88964423-88965712	70.8876	59.6608	49.1882	↓	-	-
PDGFD	Chr15:4520059-4536469	76.7791	74.631	63.0393	↓	-	-
FZD10	Chr17:47932240-47936312	57.6624	55.1019	44.9625	↓	+	+
ARHGAP35	Chr18:54492259-54493644	80.5979	69.7889	57.1112	↓	-	-
ITGA2B	Chr19:44798365-44801286	36.5148	41.8759	53.3934	↑	-	+
EGFR	Chr22:1041964-1046978	83.6061	84.1329	72.74	↓	-	-
CTNNA3	Chr28:23468291-23485680	87.968	86.105	73.8178	↓	-	-
	Chr28:24062253-24075120	63.6562	62.5223	74.2878	↑	-	-
PAK3	ChrX:64594914-64607101	77.3984	69.1243	57.2875	↓	-	+
Arrows represent Hyper(↑) and hypo(↓) methylation. + and - denote presence or absence of overlap, respectively.

[truncated: 1 more sheets: Supp. table 11]
